# Supplementary material for: Fork- and Comb-like Lipophilic Structures: Different Chemical Approaches to the Synthesis of Oligonucleotides with Multiple Dodecyl Residues
Source: Int J Mol Sci. 2023 Sep 27;24(19):14637. doi: 10.3390/ijms241914637 (PMC10572690; doi:10.3390/ijms241914637)
Supplement: Supplementary file 1 [file ijms-24-14637-s001.zip]

Archive with 1 entries (1 files):
- ijms-2601175-supplementary.pdf
